# Supplementary material for: A Library of Aspergillus niger Chassis Strains for Morphology Engineering Connects Strain Fitness and Filamentous Growth With Submerged Macromorphology
Source: Front Bioeng Biotechnol. 2022 Jan 17;9:820088. doi: 10.3389/fbioe.2021.820088 (PMC8801610; doi:10.3389/fbioe.2021.820088)
Supplement: Supplementary file 1 [file Table2.XLSX]

## Sheet: Sheet1
GO Root Term	GO ID	GO Term	Genes in A. niger genome	Genes in CitA network	Fold enrichment	p-value
Biological Process	GO:0072350	tricarboxylic acid metabolic process	21	8	21.54	1.76e-06
	GO:0006101	citrate metabolic process	20	7	19.79	9.77e-06
	GO:0070585	protein localization to mitochondrion	38	7	10.42	0.00034
	GO:0015986	ATP synthesis coupled proton transport	12	4	18.85	0.00145
	GO:0030447	filamentous growth	368	17	2.61	0.0061
	GO:0006891	intra-Golgi vesicle-mediated transport	10	3	16.96	0.00911
	GO:0016192	vesicle-mediated transport	213	11	2.92	0.018
	GO:0007018	microtubule-based movement	32	4	7.07	0.025
Cellular Component	GO:0005739	mitochondrion	491	42	4.84	2.14e-15
	GO:0031966	mitochondrial membrane	178	23	7.31	2.83e-12
	GO:0005794	Golgi apparatus	121	11	5.14	9.07e-05
	GO:0030120	vesicle coat	18	5	15.71	0.000105
	GO:0012505	endomembrane system	421	21	2.82	0.000163
	GO:0030660	Golgi-associated vesicle membrane	20	5	14.14	0.000171
	GO:0030126	COPI vesicle coat	7	3	24.23	0.00106
	GO:1990071	TRAPPII protein complex	8	3	21.2	0.00148
	GO:0030008	TRAPP complex	8	3	21.2	0.00148
	GO:0045239	tricarboxylic acid cycle enzyme complex	3	2	37.7	0.00443
	GO:0005750	mitochondrial respiratory chain complex III	4	2	28.27	0.00792
	GO:0033177	proton-transporting two-sector ATPase complex, proton-transporting domain	15	3	11.31	0.00909
	GO:0015630	microtubule cytoskeleton	108	7	3.66	0.0125
	GO:0030981	cortical microtubule cytoskeleton	7	2	16.16	0.023
