# Supplementary material for: A Library of Aspergillus niger Chassis Strains for Morphology Engineering Connects Strain Fitness and Filamentous Growth With Submerged Macromorphology
Source: Front Bioeng Biotechnol. 2022 Jan 17;9:820088. doi: 10.3389/fbioe.2021.820088 (PMC8801610; doi:10.3389/fbioe.2021.820088)
Supplement: Supplementary file 3 [file Table4.XLSX]

## Sheet: Sheet1
Primer	DNA sequence (5'to3')	Description
1An01g08160A2F	caccGTCTCTGAACGAAGTCTGGC	Synthetic oligos cloned into pXM7 using BbsI restriction sites for sgRNA generation (see Cairns et al., Biotechnology for Biofuels volume 12, Article number: 149 (2019))
1An01g08160A2R	aaacGCCAGACTTCGTTCAGAGAC
2An07g04000A5F	caccCATGGTTCAGTAAGAAGACT
2An07g04000A5R	aaacAGTCTTCTTACTGAACCATG
3An02g01210A13F	caccTGGTAGTTAAGAGAGTCACA
3An02g01210A13R	aaacTGTGACTCTCTTAACTACCA
4An07g02190A9F	caccCATTTATGCAAGACTCCGTC
4An07g02190A9R	aaacGACGGAGTCTTGCATAAATG
5An11g02650S3F	caccGAAGGCAAATGGGGAAGGTT
5An11g02650S3R	aaacAACCTTCCCCATTTGCCTTC
5An11g02650A5F	caccACGTCGAGACATCACAGCTA
5An11g02650A5R	aaacTAGCTGTGATGTCTCGACGT
6An18g02490A16F	caccAGCGGCCAGAAAACAATCGC
6An18g02490A16R	aaacGCGATTGTTTTCTGGCCGCT
7An07g06030S33F	caccATAAAACACGTTTGCTGCTG
7An07g06030S33R	aaacCAGCAGCAAACGTGTTTTAT
8An02g05870S5F	caccCAAAATTCGTTGCCAATGCC
8An02g05870S5R	aaacGGCATTGGCAACGAATTTTG
8An02g05870S9F	caccGACTGCCTACAAATATGCCT
8An02g05870S9R	aaacAGGCATATTTGTAGGCAGTC
8An02g05870A6F	caccAATTTCATGTTGTGTGGGGA
8An02g05870A6R	aaacTCCCCACACAACATGAAATT
9An01g04730S4F	caccTTGCGGATATTCCACCATGC
9An01g04730S4R	aaacGCATGGTGGAATATCCGCAA
9An01g04730A2F	caccCAACGCTTCGTAGTCCATGT
9An01g04730A2R	aaacACATGGACTACGAAGCGTTG
10An08g03270A23F	caccCGTCAGTACAGGTGGTTGTT
10An08g03270A23R	aaacAACAACCACCTGTACTGACG
11An02g14400S36F	caccTCAAACTGGGTATATATCGC
11An02g14400S36R	aaacGCGATATATACCCAGTTTGA
12An15g00470S61F	caccGAGACTTGTTTCCGACATAA
12An15g00470S61R	aaacTTATGTCGGAAACAAGTCTC
13An08g05190S12F	caccAGATTCCTGTGTGTTTCCTT
13An08g05190S12R	aaacAAGGAAACACACAGGAATCT
13An08g05190S40F	caccCTTGACCCCCGAATAGTGCT
13An08g05190S40R	aaacAGCACTATTCGGGGGTCAAG
14An13g00740S23F	caccTTATGACTTGACGAGTCCCA
14An13g00740S23R	aaacTGGGACTCGTCAAGTCATAA
14An13g00740A16F	caccATGAATATTCGTCATGGCGG
14An13g00740A16R	aaacCCGCCATGACGAATATTCAT
15An08g07210S24F	caccAACCCACGAACTACTGCAGA
15An08g07210S24R	aaacTCTGCAGTAGTTCGTGGGTT
15An08g07210A43F	caccCATATTAAATCGGGATCTCG
15An08g07210A43R	aaacCGAGATCCCGATTTAATATG
16An09g06580A19F	caccATACGAGGCTAGGCTTGATG
16An09g06580A19R	aaacCATCAAGCCTAGCCTCGTAT
16An09g06580A88F	caccTCTTCAGGACATGTCGCGCT
16An09g06580A88R	aaacAGCGCGACATGTCCTGAAGA
17An02g08630S85F	caccTACCATCATCTCCGAGCGAC
17An02g08630S85R	aaacGTCGCTCGGAGATGATGGTA
18An01g02600S3F	caccTTCTTCTCACCTCCCCATCC
18An01g02600S3R	aaacGGATGGGGAGGTGAGAAGAA
19An01g07420S92F	caccCTCTAACTGTTCAACAGGCT
19An01g07420S92R	aaacAGCCTGTTGAACAGTTAGAG
20An02g08660S317F	caccTTCAGGATATTCTACAAGGC
20An02g08660S317R	aaacGCCTTGTAGAATATCCTGAA
21An02g09230A12F	caccATAAGGCGACTCGGCATTTA
21An02g09230A12R	aaacTAAATGCCGAGTCGCCTTAT
22An05g00280S12F	caccCGGTCTCATCTTACCAGATT
22An05g00280S12R	aaacAATCTGGTAAGATGAGACCG
22An05g00280A25F	caccTGTCGGTCTAGCCAGTGACA
22An05g00280A25R	aaacTGTCACTGGCTAGACCGACA
23An08g04400A19F	caccGTTCAGATGACGACAAGAGC
23An08g04400A19R	aaacGCTCTTGTCGTCATCTGAAC
23An08g04400A59F	caccCTCTCTAGACAGTCATTATG
23An08g04400A59R	aaacCATAATGACTGTCTAGAGAG
23An08g04400A60F	caccCCCAATGAAACCCAAGACAA
23An08g04400A60R	aaacTTGTCTTGGGTTTCATTGGG
24An15g00910S171F	caccATCCTACAAGCGCCTTCCAC
24An15g00910S171R	aaacGTGGAAGGCGCTTGTAGGAT
25An01g10200S10F	caccTTCCTGCTCACTCCTGTTGA
25An01g10200S10R	aaacTCAACAGGAGTGAGCAGGAA
25An01g10200A11F	caccTGTTGCACACTAGCTATCGC
25An01g10200A11R	aaacGCGATAGCTAGTGTGCAACA
MH_An01g08160A2_ptrpc_F	tccttagagaccggaggagtatacgggcttgcagaagctggacgttaactgatattgaag	Amplify Tet-on cassette from plasmid pTC1.13 with 40 bp microhomology (MH) targeting regions (see Cairns et al., Biotechnology for Biofuels volume 12, Article number: 149 (2019))
MH_An01g08160A2_pmin_R	cacaagccattgaaattaagcgcacCTCACAAGCCCTCATggtGTTTAAACGGTGATGTC
MH_An07g04000_A5_ptrpc_F	ttccctgcatcatccactcacatatccaattggcgagaaggacgttaactgatattgaag
MH_An07g04000_A5_pmin_R	CTGCAAGGTCGCGATCGTCGTCATCTTCAATCGAAGCCATggtGTTTAAACGGTGATGTC
MH_An02g01210A13_ptrpc_F	gcctccatttctttcattgttatttgtttttgtgtcatttctttccgacgttaactgatattgaag
MH_An02g01210A13_pmin_R	TCTCACGGTATTTCGAGGAACGCACGAATCGACCAGACATggtGTTTAAACGGTGATGTC
MH_An07g02190A9_ptrpc_F	AGTCCCATGTGGACCCCTCGTCTGCCTAATTTCCAACACTgacgttaactgatattgaag
MH_An07g02190A9_pmin_R	TTGGTGGCTCGTTCACAGAGCCATTCTCGACTTCCGCCATggtGTTTAAACGGTGATGTC
MH_An11g02650S3_ptrpc_F	aggggaactaaaagggggtggaaggcaaatggggaaggttgacgttaactgatattgaag
MH_An11g02650A5_pmin_R	GGTTCTGAGCAGCCTGGGACGGCGTAGCACGTCGAGACATggtGTTTAAACGGTGATGTC
MH_An18g02490A16_ptrpc_F	ctgttcgagtagggccatgatttgaactgcttctcattgtgacgttaactgatattgaag
MH_An18g02490A16_pmin_R	CGACCGGATCGACCGCGATGGGTAAAGGCGTGGACGACATggtGTTTAAACGGTGATGTC
MH_An07g06030S33_ptrpc_F	tttccaacccagagagagccataaaacacgtttgctgctggacgttaactgatattgaag
MH_An07g06030S33_pmin_R	TGGACTGATCAGCGTCCTCATCTTTCTTCATGTAAGACATggtGTTTAAACGGTGATGTC
MH_An02g05870S5_ptrpc_F	tatcttatggttgtgtgaaacaaaattcgttgccaatgccgacgttaactgatattgaag
MH_An02g05870A6_pmin_R	gactcagcattataacccgtacCTTGACATCCAATTTCATggtGTTTAAACGGTGATGTC
MH_An01g04730S4_ptrpc_F	cttgcatttttgttgtcggtttgcggatattccaccatgcgacgttaactgatattgaag
MH_An01g04730A3_pmin_R	CGACATCACTCCATTGGTCCTTCAACGCTTCGTAGTCCATggtGTTTAAACGGTGATGTC
MH_An08g03270A23_ptrpc_F	ttgttccagtccgtcttcccatccttcccccctgaccggcgacgttaactgatattgaag
MH_An08g03270A23_pmin_R	GGTGGACCAAGCTGTATGCATTTTCTAGGAAGGACGCCATggtGTTTAAACGGTGATGTC
MH_An02g14400S36_ptrpc_F	tcccttcattattattatatccctctatctcactgattgagacgttaactgatattgaag
MH_An02g14400S36_pmin_R	CCGCATGGCCATTGGCCACGCCGGCCGAGGAATTGGACATggtGTTTAAACGGTGATGTC
MH_An15g00470S61_ptrpc_F	cagtaccccatgtccgcagcaggagagacttgtttccgacgacgttaactgatattgaag
MH_An15g00470S61_pmin_R	AAAGTATCATGCCAGTAGGGAAGGCGAGCGGGGAGAACATggtGTTTAAACGGTGATGTC
MH_An08g05190S12_ptrpc_F	gccctcaactgttcctgtacagattcctgtgtgtttccttgacgttaactgatattgaag
MH_An08g05190S40_pmin_R	CGGTGACACTGCTCGAGCCCGCCTGGGGTGAGGGGTCCATggtGTTTAAACGGTGATGTC
MH_An13g00740S23_ptrpc_F	ttatgatgtatctacgatgggttactgtgttactatcctggacgttaactgatattgaag
MH_An13g00740A16_pmin_R	ACTCGAAGTCCTCTGGGGACTCGGGATGAATATTCGTCATggtGTTTAAACGGTGATGTC
MH_An08g07210A43_ptrpc_F	tttctttctacatccttcctctccacctgtctcctcacctgacgttaactgatattgaag
MH_An08g07210A43_pmin_R	CGCGCGGCCAGCGAAAGCCGTAGAGCATGTAAACGGGCATggtGTTTAAACGGTGATGTC
MH_An09g06580A88_ptrpc_F	gaatcatatcagcccaaagtagcaggcggtgaattcgggggacgttaactgatattgaag
MH_An09g06580A19_pmin_R	GGTAGCCGCCGTTGATAGGAGCCTGGGTCGTGTCGGCCATggtGTTTAAACGGTGATGTC
MH_An02g08630S85_ptrpc_F	gcagagctggtgcgcgaacctaccatcatctccgagcgacgacgttaactgatattgaag
MH_An02g08630S85_pmin_R	CCAGTGTTGATGTGGATCCGTTCGCGTAGAAGGCGGACATggtGTTTAAACGGTGATGTC
MH_An01g02600S3_ptrpc_F	ccttcacgtcaatcctctcccttcttctcacctccccatcgacgttaactgatattgaag
MH_An01g02600S3_pmin_R	tgggggagggttcaacacAAGGACACCTACGGGATGCCATggtGTTTAAACGGTGATGTC
MH_An01g07420S92_ptrpc_F	tccagtttgcacgcgtatatctctaactgttcaacaggctgacgttaactgatattgaag
MH_An01g07420S92_pmin_R	TCAGACGCGTCGATGGGCCATTCTCGTCGTTCTCGTTCATggtGTTTAAACGGTGATGTC
MH_An02g08660S317_ptrpc_F	tttgaaccgtgtccccagctttcaggatattctacaaggcgacgttaactgatattgaag
MH_An02g08660S317_pmin_R	ggaggggggaaaggtctccttacATATCGGGGTGGGTCATggtGTTTAAACGGTGATGTC
MH_An02g09230A12_ptrpc_F	ataaatgtgaccgtctctcgagaactgaacctcaatatcggacgttaactgatattgaag
MH_An02g09230A12_pmin_R	TCGTCGGGGACGGACGCCGTAATATAAGGCGACTCGGCATggtGTTTAAACGGTGATGTC
MH_An05g00280A25_ptrpc_F	ttttcctagcattccaccgcggtcaacaacaacttccgacgacgttaactgatattgaag
MH_An05g00280S13_pmin_R	TGCCACCCGCATCACGGTGCGGCGAAAATGTCGCGACCATggtGTTTAAACGGTGATGTC
MHr_An08g04400A60_ptrpc_F	gtcgattttattatgattgttaagtcatttgaactgttttgacgttaactgatattgaag
MH_An08g04400A19_pmin_R	GGGTGCGCGGAGGAATAGGGATAGGGAGATTGGATGCCATggtGTTTAAACGGTGATGTC
MH_An15g00910S171_ptrpc_F	cctgactcagttccctttccatcctacaagcgccttccacgacgttaactgatattgaag
MH_An15g00910S171_pmin_R	GGGCATCTCCGGCAGGGGGTTTGGAAGGATTGTTGCCCATggtGTTTAAACGGTGATGTC
MH_An01g10200S10_ptrpc_F	tggtctccttttttcactttttcctgctcactcctgttgagacgttaactgatattgaag
MH_An01g10200A11_pmin_R	AGCTGAAGCTGAACGAGAAAGACGGCTCTGTCAGCATCATggtGTTTAAACGGTGATGTC
An01g08160-V-F	GCTTCGTTTCAAACTCTCCAG	Verification primers used to confirm cassette integration at the target locus (see Supplemental File 1)
An01g08160-V-R	GATGCAACATACCTTGGGTTC
An07g04000-V-F	GTTGCACGAGCAAATCAAGA
An07g04000-V-R	ATGTCAGCGGTCGCAGTTAC
An02g01210-V-F	TGCGCTTACAGCAACTTCAT
An02g01210-V-R	ACACGCCAAAGGAAGACCTA
An07g02190-V-F	CGCCTTTGGAGAGGAACAT
An07g02190-V-R	GCCGTTGTCGATCTTGAATC
An11g02650-V-F	GATGGCCTGCGTACTTTGAT
An11g02650-V-R	GAAGTTGTTCGTCCGTCCAT
An18g02490-V-F	TGATCACATCTACTCCCTCGTG
An18g02490-V-R	CAGCATCCCTTCCATCAACT
An07g06030-V-F	TGACCATTCGGTATCCTCGT
An07g06030-V-R	GACCATTTGTCGCAGAGAGG
An02g05870-V-F	gaagaagctcggtggcacaagg
An02g05870-V-R	TTCGACAGTTTACGGCGATT
An01g04730-V-F	TCGAACATACCCACAAAGCA
An01g04730-V-R	GCAAGTGACGGGCTCATATTGT
An08g03270-V-F	catcgccaagggtacggaagtc
An08g03270-V-R	GGTTCAATGAGTTCCGGTTC
An02g14400-V-F	CCCTGTCACCAAGAAGAAGG
An02g14400-V-R	TGGAGGCTCGGTTCAGATAG
An15g00470-V-F	CCGCGTTGCTACTTTCTGTC
An15g00470-V-R	TCCGAAAGCAGGAGAGATGT
An08g05190-V-F	CTGTCCTCTGGGTTCGGTAA
An08g05190-V-R	TAAGCCTGGGATTTGGTGTC
An13g00740-V-F	gctgctgcaacttcccagac
An13g00740-V-R	GGGTGTTGGAGAAGCTATCG
An08g07210-V-F	GTTGGGTCACCGATTGACTT
An08g07210-V-R	CAACGGCTCCTCCTTGAATA
An09g06580-V-F	ATTGTTCCACTGCGTCATCA
An09g06580-V-R	CCACAGCAACCTGAACGGTT
An02g08630-V-F	CTCCTTTTCCTTCCCAGCTT
An02g08630-V-R	ACTATCGCGTACGGGAACAC
An01g02600-V-F	CTGGATCGAAACCAGGACAT
An01g02600-V-R	GTAACAGCATCGTCCCCAAG
An01g07420-V-F	CGACTTGAGGAACCTTGCAT
An01g07420-V-R	TCGACAAAATCATCGACAGG
An02g08660-V-F	GATCGATGGTGATTGCATGA
An02g08660-V-R	TGACCACCAACATCGAAGAG
An02g09230-V-F	CATGGACTGTAACCCCTGCT
An02g09230-V-R	GCCCTTGAAAGCTTCGTGTA
An05g00280-V-F	GCCCTCATCCACACACTCTT
An05g00280-V-R	GGCGTGTCACTTGGAAAGAT
An08g04400-V-F	GGTGGATGGATCAAGTCTGG
An08g04400-V-R	GATTGGCATCACTGGGATCT
An15g00910-V-F	CCCATCGCATTCTTTCTCTT
An15g00910-V-R	TCCAATGCTTCATCGTCATC
An01g10200-V-F	tttggagcagcctcatttgtcac
An01g10200-V-R	GAATTGTCCTCAGTGTCTGTCGG
Tet-On-F	ccctcggctggtctgtcttac	Confirm integration of the Tet-on cassette at target locus (see Supplemental File 1)
VM_554	ccctcggctggtctgtctta	Amplifiy DIG labelled fraA promoter for Southern blot
VM_784	tttggcggtttgttgctggc
