# Supplementary material for: A Library of Aspergillus niger Chassis Strains for Morphology Engineering Connects Strain Fitness and Filamentous Growth With Submerged Macromorphology
Source: Front Bioeng Biotechnol. 2022 Jan 17;9:820088. doi: 10.3389/fbioe.2021.820088 (PMC8801610; doi:10.3389/fbioe.2021.820088)
Supplement: Supplementary file 5 [file Table1.XLSX]

## Sheet: Sheet1
Gene	Spearman	Description	Name	TCA Cycle	Golgi Transport	Establishment of localization	Energy coupled protein transport down electro chemical gradient	ATP Metabolic process	Golgi Assocated Vesicle	Ribonucleotide metabolic process
An02g05870	0.85	COPI complex, beta' subunit; expression enhanced by maltose	SEC27	_	_	Yes	_	_	Yes	_
An07g06030	0.85	COPI complex, gamma subunit; expression enhanced by maltose	SEC21	_	Yes	Yes	_	_	Yes	_
An02g01210	0.8	Ortholog(s) have role in actin cytoskeleton organization, cell wall organization, conidium formation, hyphal growth, regulation of endocytosis, spore germination		_	_	_	_	_	_	_
An07g02160	0.8	Mitochondrial malate dehydrogenase	MDH1	Yes	_	_	_	_	_	_
An07g09040	0.8	Ortholog of A. nidulans FGSC A4 : AN5205, A. fumigatus Af293 : Afu6g07380, A. oryzae RIB40 : AO090005001563, Neosartorya fischeri NRRL 181 : NFIA_053060 and Aspergillus clavatus NRRL 1 : ACLA_081550		_	_	_	_	_	_	_
An08g02860	0.8	Has domain(s) with predicted ATP binding, aminoacyl-tRNA ligase activity, proline-tRNA ligase activity, role in prolyl-tRNA aminoacylation, tRNA aminoacylation for protein translation and cytoplasm localization		_	_	_	_	_	_	_
An11g07970	0.8	Ortholog of A. nidulans FGSC A4 : AN10946, A. fumigatus Af293 : Afu6g09920, A. oryzae RIB40 : AO090001000626, Neosartorya fischeri NRRL 181 : NFIA_055650 and Aspergillus wentii : Aspwe1_0045804		_	_	_	_	_	_	_
An11g08300	0.8	Protein of unknown function		_	_	_	_	_	_	_
An12g04940	0.8	Mitochondrial heat shock protein	HSP60	_	_	Yes	_	_	_	_
An12g07880	0.8	Ortholog of A. nidulans FGSC A4 : AN8710, A. fumigatus Af293 : Afu6g02510, A. oryzae RIB40 : AO090120000136, Aspergillus wentii : Aspwe1_0103156 and Aspergillus sydowii : Aspsy1_0392745	CHS5	_	Yes	_	_	_	Yes	_
An14g00310	0.8	Ortholog(s) have mitochondrion localization	LSC2	Yes	_	_	_	_	_	_
An14g04180	0.8	F1F0-ATPase complex subunit		_	_	Yes	Yes	Yes	_	_
An16g01520	0.8	Ortholog(s) have role in ascospore formation, conidium formation, hyphal growth, regulation of ascospore formation, regulation of meiosis I and regulation of mitotic nuclear division, more		_	_	_	_	_	_	_
An01g02600	0.75	Ortholog(s) have role in endosomal transport and AP-1 adaptor complex, endosome localization	APL4	_	Yes	Yes	_	_	Yes	_
An01g04730	0.75	COPII complexn subunit; expression enhanced by maltose	SEC16	_	Yes	Yes	_	_	Yes	_
An01g07420	0.75	Ortholog(s) have cyclin-dependent protein serine/threonine kinase activator activity	CLB2	_	_	Yes	_	_	_	_
An01g10200	0.75	Has domain(s) with predicted zinc ion binding activity		_	_	_	_	_	_	_
An01g10960	0.75	Has domain(s) with predicted catalytic activity and role in metabolic process		_	_	_	_	_	_	_
An01g13240	0.75	Ortholog of A. nidulans FGSC A4 : AN6081, AN0849, A. fumigatus Af293 : Afu1g15080, Afu2g09190, A. niger CBS 513.88 : An12g04840 and A. oryzae RIB40 : AO090005001220, AO090011000776		_	_	_	_	_	_	_
An01g14720	0.75	Has domain(s) with predicted DNA binding, zinc ion binding activity, role in transcription, DNA-templated and nucleus localization		_	_	_	_	_	_	_
An02g01750	0.75	Ortholog(s) have adenyl-nucleotide exchange factor activity, role in protein import into mitochondrial matrix, protein refolding and mitochondrial matrix, presequence translocase-associated import motor localization	MGE1	_	_	Yes	_	_	_	_
An02g03570	0.75	Protein of unknown function; expression repressed by tunicamycin and DTT	IFA38	_	_	_	_	_	_	_
An02g03760	0.75	Ortholog(s) have ATP-dependent peptidase activity and role in chaperone-mediated protein complex assembly, mitochondrial protein catabolic process, protein quality control for misfolded or incompletely synthesized proteins	PIM1	_	_	_	_	_	_	_
An02g04300	0.75	Ortholog(s) have structural constituent of ribosome activity, role in mitochondrial translation and mitochondrial large ribosomal subunit localization	MRPL16	_	_	_	_	_	_	_
An02g04520	0.75	H+-transporting ATP synthase delta chain precursor; F1F0-ATPase complex subunit18364712	ATP5	_	_	_	Yes	Yes	_	_
An02g04860	0.75	Ortholog(s) have plasma membrane localization		_	_	_	_	_	_	_
An02g08190	0.75	Ortholog of Aspergillus tubingensis : Asptu1_0144812, Aspergillus brasiliensis : Aspbr1_0389534, Aspergillus kawachii : Aspka1_0179167 and Aspergillus acidus : Aspfo1_0493055		_	_	_	_	_	_	_
An02g10250	0.75	Has domain(s) with predicted RNA-DNA hybrid ribonuclease activity, nucleic acid binding activity		_	_	_	_	_	_	_
An03g04790	0.75	Ortholog(s) have preprotein binding activity, role in conidium formation, hyphal growth, protein targeting to mitochondrion and mitochondrial outer membrane translocase complex localization	TOM70	_	_	Yes	_	_	_	_
An04g02890	0.75	Ortholog of A. nidulans FGSC A4 : AN11889, A. fumigatus Af293 : Afu4g08290, A. oryzae RIB40 : AO090023000731, Aspergillus wentii : Aspwe1_0101712 and Aspergillus sydowii : Aspsy1_0140042		_	_	_	_	_	_	_
An04g04940	0.75	Ortholog of A. nidulans FGSC A4 : AN5580, A. fumigatus Af293 : Afu4g11550, Aspergillus wentii : Aspwe1_0022740, Aspergillus sydowii : Aspsy1_0057110 and Aspergillus terreus NIH2624 : ATET_03924		_	_	_	_	_	_	_
An04g08190	0.75	Ortholog(s) have ATPase activity	OLI1	_	_	_	Yes	Yes	_	_
An04g09590	0.75	Protein of unknown function		_	_	_	_	_	_	_
An05g00280	0.75	Ortholog(s) have protein serine/threonine kinase activity, protein tyrosine kinase activity	SWE1	_	_	_	_	_	_	_
An06g01290	0.75	Ortholog of A. nidulans FGSC A4 : AN6413, AN6419, AN6946, AN5312, AN5664, AN8328, AN3241, AN10369, AN1930, AN2386, AN1738, AN11159, AN8984, AN8951, AN1540, AN8971, AN9387, AN9266, AN9306, AN1317, AN10886, AN7232, AN7774, AN12202		_	_	_	_	_	_	_
An07g01090	0.75	Has domain(s) with predicted role in transmembrane transport and integral component of membrane localization		_	_	_	_	_	_	_
An07g03760	0.75	Has domain(s) with predicted nucleic acid binding activity		_	_	_	_	_	_	_
An07g05280	0.75	Ortholog of S. cerevisiae : PMU1, A. nidulans FGSC A4 : AN1218, AN4653, A. fumigatus Af293 : Afu1g10590, Afu2g01840, A. niger CBS 513.88 : An08g02590 and A. oryzae RIB40 : AO090011000442, AO090038000364	PMU1	_	_	_	_	_	_	_
An07g06840	0.75	Precursor of dihydrolipoamide dehydrogenase		_	_	_	_	_	_	_
An07g08430	0.75	Has domain(s) with predicted role in protein targeting to mitochondrion and mitochondrial outer membrane localization		_	_	Yes	_	_	_	_
An07g09530	0.75	Alpha subunit E1 of the pyruvate dehydrogenase complex; induced by growth on starch and lactate	PDA1	_	_	_	_	_	_	_
An08g03270	0.75	COPI complex, beta subunit; expression enhanced by maltose	SEC26	_	Yes	Yes	_	_	Yes	_
An08g03520	0.75	Has domain(s) with predicted acid-amino acid ligase activity		_	_	_	_	_	_	_
An08g04250	0.75	Ortholog(s) have role in mitochondrial fusion and extrinsic component of mitochondrial inner membrane localization	MSP1	_	_	_	_	_	_	_
An08g04400	0.75	Ortholog(s) have zinc ion transmembrane transporter activity, role in cellular zinc ion homeostasis, zinc ion transmembrane transport and Golgi membrane localization		_	_	_	_	_	_	_
An08g05190	0.75	Ortholog(s) have TRAPPII protein complex localization		_	_	_	_	_	_	_
An08g05580	0.75	Putative isocitrate dehydrogenase (NAD+)	IDH1	Yes	_	_	_	_	_	_
An09g02130	0.75	Protein of unknown function		_	_	_	_	_	_	_
An09g06580	0.75	Has domain(s) with predicted nucleic acid binding, nucleotide binding activity, role in transport and intracellular localization		_	_	_	_	_	_	_
An09g06650	0.75	Core protein II of ubiquinol-cytochrome c reductase	QCR2	_	_	_	_	Yes	_	_
An11g00360	0.75	Protein encoded in a secondary metabolite gene cluster involved in production of pyranonigirin E		_	_	_	_	_	_	_
An11g00840	0.75	Ortholog(s) have RNA lariat debranching enzyme activity and role in mRNA cis splicing, via spliceosome		_	_	_	_	_	_	_
An11g03210	0.75	Protein with homology to exo-inulinases; possible pseudogene		_	_	_	_	_	_	_
An11g04360	0.75	Ortholog(s) have cytoplasmic stress granule, endoplasmic reticulum, polysome localization		_	_	Yes	_	_	_	_
An11g04630	0.75	Ortholog(s) have nuclear periphery localization		_	_	Yes	_	_	_	_
An11g05200	0.75	Protein of unknown function		_	_	_	_	_	_	_
An11g09730	0.75	Has domain(s) with predicted catalytic activity, deoxyribose-phosphate aldolase activity, lyase activity, role in deoxyribonucleotide catabolic process and cytoplasm localization		_	_	_	_	_	_	_
An12g07280	0.75	Has domain(s) with predicted choline dehydrogenase activity, flavin adenine dinucleotide binding, oxidoreductase activity, acting on CH-OH group of donors activity and role in alcohol metabolic process, oxidation-reduction process		_	_	_	_	_	_	_
An12g10750	0.75	Has domain(s) with predicted DNA binding, RNA polymerase II transcription factor activity, sequence-specific DNA binding, zinc ion binding activity and role in regulation of transcription, DNA-templated, transcription, DNA-templated		_	_	_	_	_	_	_
An13g00420	0.75	Protein of unknown function		_	_	_	_	_	_	_
An14g03280	0.75	Ortholog(s) have dihydroxy-acid dehydratase activity, role in branched-chain amino acid biosynthetic process and intracellular localization		_	_	_	_	_	_	_
An14g04080	0.75	Ubiquinol-cytochrome c reductase	RIP1	_	_	_	_	Yes	_	_
An14g05920	0.75	Has domain(s) with predicted ATP binding, microtubule binding, microtubule motor activity, role in microtubule-based movement and microtubule associated complex localization		_	_	_	_	_	_	_
An15g00470	0.75	Ortholog(s) have role in establishment or maintenance of cell polarity, hyphal growth and TRAPPII protein complex localization	TRS120	_	Yes	Yes	_	_	_	_
An15g00910	0.75	Ortholog(s) have AMP-activated protein kinase activity, receptor signaling complex scaffold activity	SIP2	_	_	_	_	_	_	_
An16g02190	0.75	Has domain(s) with predicted proline racemase activity		_	_	_	_	_	_	_
An16g07410	0.75	F1F0-ATPase complex subunit	ATP1	_	_	_	Yes	Yes	_	Yes
An16g08540	0.75	Ortholog(s) have microtubule plus-end binding activity and role in dynein-driven meiotic oscillatory nuclear movement, syncytium formation by plasma membrane fusion	DIC1	_	_	Yes	_	_	_	_
An16g08890	0.75	Ortholog of A. nidulans FGSC A4 : AN1431, A. fumigatus Af293 : Afu8g04190, A. oryzae RIB40 : AO090103000034, Aspergillus wentii : Aspwe1_0043828 and Aspergillus sydowii : Aspsy1_0055863		_	_	_	_	_	_	_
An17g00410	0.75	Protein of unknown function		_	_	_	_	_	_	_
An17g01670	0.75	Ortholog(s) have succinate-CoA ligase (ADP-forming) activity, role in succinyl-CoA metabolic process and mitochondrial nucleoid localization	LSC1	Yes	_	_	_	_	_	_
An18g01500	0.75	Ortholog of A. niger CBS 513.88 : An01g00310, An15g02540, An13g03420, An08g08360, An15g04200, An12g09890, An02g10090 and A. oryzae RIB40 : AO090003001172, AO090010000569		_	_	_	_	_	_	_
An18g02010	0.75	Ortholog(s) have role in cellular response to DNA damage stimulus, interspecies interaction between organisms and P-body, cytoplasmic stress granule, nuclear periphery, polysome localization	MKT1	_	_	_	_	_	_	_
An18g02100	0.75	Protein of unknown function		_	_	_	_	_	_	_
An18g02650	0.75	Has domain(s) with predicted role in transmembrane transport and integral component of membrane localization		_	_	_	_	_	_	_
An18g03960	0.75	Ortholog of S. cerevisiae : MIL1, A. nidulans FGSC A4 : AN4028, A. fumigatus Af293 : Afu1g03760, A. oryzae RIB40 : AO090003000974 and Aspergillus wentii : Aspwe1_0025325	MIL1	_	_	_	_	_	_	_
An18g05900	0.75	Ortholog(s) have role in respiratory chain complex IV assembly and mitochondrial inner membrane localization		_	_	_	_	_	_	_
An01g00050	0.7	Has domain(s) with predicted catalytic activity, enoyl-[acyl-carrier-protein] reductase (NADH) activity, fatty acid synthase activity, transferase activity		_	_	_	_	_	_	_
An01g00100	0.7	Pyruvate dehydrogenase (lipoamide)	PDB1	_	_	_	_	_	_	_
An01g00430	0.7	Ortholog of Aspergillus tubingensis : Asptu1_0028328, Aspergillus brasiliensis : Aspbr1_0484225, Aspergillus kawachii : Aspka1_0182272 and Aspergillus acidus : Aspfo1_0280280		_	_	_	_	_	_	_
An01g02360	0.7	Ortholog of A. nidulans FGSC A4 : AN6413, AN6419, AN6946, AN5312, AN5664, AN8328, AN3241, AN10369, AN1930, AN2386, AN1738, AN11159, AN8984, AN8951, AN1540, AN8971, AN9387, AN9266, AN9306, AN1317, AN10886, AN7232, AN7774, AN12202		_	_	_	_	_	_	_
An01g02400	0.7	Protein of unknown function		_	_	_	_	_	_	_
An01g02470	0.7	Protein of unknown function		_	_	_	_	_	_	_
An01g03650	0.7	Has domain(s) with predicted ATP binding, aminoacyl-tRNA ligase activity, lysine-tRNA ligase activity, nucleic acid binding activity, role in lysyl-tRNA aminoacylation, tRNA aminoacylation for protein translation and cytoplasm localization	KRS1	_	_	Yes	_	_	_	_
An01g04350	0.7	Protein of unknown function		_	_	_	_	_	_	_
An01g04590	0.7	Ortholog(s) have rRNA cytidine N-acetyltransferase activity and role in rRNA acetylation involved in maturation of SSU-rRNA	KRE33	_	_	_	_	_	_	_
An01g04630	0.7	F1F0-ATPase complex subunit	ATP3	_	_	_	Yes	Yes	_	_
An01g05650	0.7	Ortholog(s) have structural constituent of cytoskeleton activity	TUB3	_	_	_	_	_	_	_
An01g05820	0.7	Has domain(s) with predicted catalytic activity and role in metabolic process		_	_	_	_	_	_	_
An01g06180	0.7	Ubiquinol-cytochrome c reductase	CYT1	_	_	_	_	Yes	_	_
An01g07820	0.7	Has domain(s) with predicted zinc ion binding activity		_	_	_	_	_	_	_
An01g08160	0.7	Ortholog(s) have histone acetyltransferase activity (H3-K14 specific), histone acetyltransferase activity (H3-K9 specific), lysine-acetylated histone binding activity	GCN5	_	_	_	_	_	_	_
An01g08250	0.7	Protein of unknown function		_	_	_	_	_	_	_
An01g08860	0.7	Ortholog(s) have mitochondrion localization	SDH5	Yes	_	_	_	Yes	_	_
An01g10880	0.7	F1F0-ATPase complex subunit	ATP20	_	_	_	Yes	Yes	_	_
An01g11960	0.7	mRNP complex component; expression enhanced by maltose; brefeldin A resistance protein		_	_	_	_	_	_	_
An01g12210	0.7	Ubiquinol-cytochrome c reductase		_	_	_	_	_	_	_
An01g12410	0.7	Has domain(s) with predicted DNA binding, RNA polymerase II transcription factor activity, sequence-specific DNA binding, zinc ion binding activity and role in regulation of transcription, DNA-templated, transcription, DNA-templated		_	_	_	_	_	_	_
An01g12880	0.7	Protein of unknown function		_	_	_	_	_	_	_
An01g13600	0.7	Ortholog(s) have inorganic phosphate transmembrane transporter activity, role in phosphate ion transmembrane transport and integral component of mitochondrial inner membrane, plasma membrane localization	MIR1	_	_	_	_	_	_	_
An01g13670	0.7	Ortholog of Aspergillus wentii : Aspwe1_0171720, Aspergillus niger ATCC 1015 : 35476-mRNA, Aspergillus terreus NIH2624 : ATET_05253 and Aspergillus carbonarius ITEM 5010 : Acar5010_515847		_	_	_	_	_	_	_
An01g14330	0.7	Ortholog(s) have mitotic spindle midzone, nuclear periphery localization		_	_	_	_	_	_	_
An02g00750	0.7	Ortholog of A. nidulans FGSC A4 : AN6413, AN6419, AN6946, AN5312, AN5664, AN8328, AN3241, AN10369, AN1930, AN2386, AN1738, AN11159, AN8984, AN8951, AN1540, AN8971, AN9387, AN9266, AN9306, AN1317, AN10886, AN7232, AN7774, AN12202		_	_	_	_	_	_	_
An02g00950	0.7	Ortholog of Aspergillus wentii : Aspwe1_0171014, Aspergillus versicolor : Aspve1_0031571, Aspergillus niger ATCC 1015 : 36651-mRNA and Aspergillus zonatus : Aspzo1_0147596		_	_	_	_	_	_	_
An02g01630	0.7	Has domain(s) with predicted ATP binding, nucleoside-triphosphatase activity, nucleotide binding activity		_	_	_	_	_	_	_
An02g02910	0.7	Dihydroorotate dehydrogenase		_	_	_	_	_	_	_
An02g03800	0.7	Protein of unknown function		_	_	_	_	_	_	_
An02g05700	0.7	Translation elongation factor 2; protein levels influenced by presence of starch	EFT1|EFT2	_	_	_	_	_	_	_
An02g06450	0.7	Ortholog of A. nidulans FGSC A4 : AN4911, A. fumigatus Af293 : Afu3g10780, Neosartorya fischeri NRRL 181 : NFIA_066470, Aspergillus wentii : Aspwe1_0362213 and Aspergillus versicolor : Aspve1_0127307		_	_	_	_	_	_	_
An02g07690	0.7	Ortholog(s) have ATPase activator activity, cytoskeletal adaptor activity, microtubule plus-end binding, protein homodimerization activity, structural constituent of cytoskeleton activity	BIM1	_	_	Yes	_	_	_	_
An02g08630	0.7	Ortholog(s) have protein serine/threonine kinase activity and role in cellular response to glucose starvation, fungal-type cell wall organization or biogenesis, hyphal growth, response to oxidative stress	PKH2	_	_	_	_	_	_	_
An02g08660	0.7	UDP-galactopyranose mutase, involved in cell wall biosynthesis; induced by growth on starch and lactate		_	_	_	_	_	_	_
An02g08950	0.7	Has domain(s) with predicted DNA binding, zinc ion binding activity		_	_	_	_	_	_	_
An02g09230	0.7	Has domain(s) with predicted phosphatidylinositol N-acetylglucosaminyltransferase activity		_	_	_	_	_	_	_
An02g09470	0.7	Potassium- or calcium-transporting ATPase		_	_	_	_	_	_	_
An02g11690	0.7	Ortholog of A. nidulans FGSC A4 : AN2933, A. fumigatus Af293 : Afu3g08170, A. oryzae RIB40 : AO090005001460, Aspergillus wentii : Aspwe1_0113955 and Aspergillus sydowii : Aspsy1_0029366		_	_	_	_	_	_	_
An02g12430	0.7	NADP+-specific isocitrate dehydrogenase; induced by growth on starch and lactate	IDP1	Yes	_	_	_	_	_	_
An02g12670	0.7	Has domain(s) with predicted glutathione hydrolase activity and role in glutathione catabolic process		_	_	_	_	_	_	_
An02g12750	0.7	Ortholog(s) have unfolded protein binding activity, role in protein folding and chaperonin-containing T-complex localization	CCT4	_	_	_	_	_	_	_
An02g14400	0.7	Ortholog(s) have role in autophagy of peroxisome, establishment of cell polarity, filamentous growth of a population of unicellular organisms, macroautophagy and protein localization by the Cvt pathway, more	COG4	_	Yes	_	_	_	_	_
An03g00280	0.7	Ortholog(s) have catechol oxidase activity		_	_	_	_	_	_	_
An03g00430	0.7	Has domain(s) with predicted amino acid transmembrane transporter activity, role in amino acid transmembrane transport and membrane localization		_	_	_	_	_	_	_
An03g01350	0.7	Has domain(s) with predicted catalytic activity, lyase activity, oxidoreductase activity, pyridoxal phosphate binding, transferase activity, transferring acyl groups other than amino-acyl groups, zinc ion binding activity		_	_	_	_	_	_	_
An03g01480	0.7	Has domain(s) with predicted DNA binding, nucleic acid binding, zinc ion binding activity, role in transcription, DNA-templated and nucleus localization		_	_	_	_	_	_	_
An03g04340	0.7	Protein with a predicted role in ER SRP-dependent and -independent protein targeting; SEC61 complex subunit; expression enhanced by maltose	SEC61	_	_	Yes	_	_	_	_
An03g05250	0.7	Has domain(s) with predicted role in transmembrane transport and integral component of membrane localization		_	_	_	_	_	_	_
An03g05410	0.7	Protein of unknown function		_	_	_	_	_	_	_
An03g05760	0.7	Has domain(s) with predicted protein C-terminal S-isoprenylcysteine carboxyl O-methyltransferase activity, role in C-terminal protein methylation and integral component of membrane localization		_	_	_	_	_	_	_
An03g06890	0.7	Ortholog of A. oryzae RIB40 : AO090010000770, Aspergillus versicolor : Aspve1_0089666, Aspergillus niger ATCC 1015 : 44643-mRNA and Aspergillus sydowii : Aspsy1_0036241		_	_	_	_	_	_	_
An04g00320	0.7	Ortholog of Aspergillus brasiliensis : Aspbr1_0056065		_	_	_	_	_	_	_
An04g00950	0.7	Protein of unknown function		_	_	_	_	_	_	_
An04g01290	0.7	Ortholog(s) have DNA end binding, double-stranded DNA binding, single-stranded DNA binding activity		_	_	_	_	_	_	_
An04g01520	0.7	Ortholog(s) have protein membrane anchor activity and role in establishment of spindle pole body localization to nuclear envelope, mitotic spindle assembly		_	_	Yes	_	_	_	_
An04g02550	0.7	Ortholog(s) have role in mitochondrial translation and mitochondrion localization	MEF1	_	_	_	_	_	_	_
An04g02720	0.7	Has domain(s) with predicted role in transmembrane transport and integral component of membrane localization		_	_	_	_	_	_	_
An04g03110	0.7	Ortholog(s) have aspartate-tRNA ligase activity, role in mitochondrial aspartyl-tRNA aminoacylation and mitochondrion localization	MSD1	_	_	_	_	_	_	_
An04g03300	0.7	Ortholog(s) have role in negative regulation of antisense RNA transcription, positive regulation of transcription elongation from RNA polymerase II promoter and DSIF complex localization	SPT6	_	_	_	_	_	_	_
An04g03600	0.7	Has domain(s) with predicted DNA binding activity		_	_	_	_	_	_	_
An04g04970	0.7	Ortholog(s) have ATP-dependent peptidase activity	YME1	_	_	Yes	_	_	_	_
An04g09050	0.7	Ortholog(s) have role in calcium ion import and plasma membrane localization	RCH1	_	_	_	_	_	_	_
An06g02100	0.7	Protein of unknown function		_	_	_	_	_	_	_
An07g01060	0.7	Has domain(s) with predicted role in cell wall macromolecule catabolic process		_	_	_	_	_	_	_
An07g01210	0.7	Protein of unknown function		_	_	_	_	_	_	_
An07g01520	0.7	Ortholog(s) have nuclear pore localization		_	_	Yes	_	_	_	_
An07g01960	0.7	Putative stearoyl-CoA desaturase		_	_	_	_	_	_	_
An07g02190	0.7	Putative guanine nucleotide exchange factor; expression enhanced by maltose	SEC7	_	Yes	Yes	_	_	Yes	_
An07g02590	0.7	Protein of unknown function		_	_	_	_	_	_	_
An07g02740	0.7	Ortholog(s) have chromatin binding activity, role in cellular response to DNA damage stimulus, regulation of gene expression and nuclear chromatin localization	TOS4	_	_	_	_	_	_	_
An07g02770	0.7	Protein of unknown function		_	_	Yes	_	_	_	_
An07g02990	0.7	Has domain(s) with predicted nucleic acid binding, nucleotide binding activity		_	_	_	_	_	_	_
An07g04000	0.7	Ortholog(s) have role in positive regulation of induction of conjugation with cellular fusion by regulation of transcription from RNA polymerase II promoter and SAGA complex, nuclear chromatin localization	SPT8	_	_	_	_	_	_	_
An07g04230	0.7	Protein of unknown function		_	_	_	_	_	_	_
An07g05700	0.7	Protein of unknown function		_	_	_	_	_	_	_
An07g07410	0.7	Protein of unknown function		_	_	_	_	_	_	_
An07g09730	0.7	Ortholog(s) have thiol-dependent ubiquitin-specific protease activity and role in cytoplasm protein quality control by the ubiquitin-proteasome system	UBP3	_	Yes	Yes	_	_	_	_
An08g01130	0.7	Has domain(s) with predicted transferase activity, transferring phosphorus-containing groups activity		_	_	_	_	_	_	_
An08g01230	0.7	Ortholog of A. nidulans FGSC A4 : AN1325, A. fumigatus Af293 : Afu1g09630, A. oryzae RIB40 : AO090012000905, Aspergillus wentii : Aspwe1_0036403 and Aspergillus sydowii : Aspsy1_0053047		_	_	_	_	_	_	_
An08g01580	0.7	Ortholog of A. nidulans FGSC A4 : AN1288, A. fumigatus Af293 : Afu1g09770, A. oryzae RIB40 : AO090012000866, Aspergillus wentii : Aspwe1_0036503 and Aspergillus sydowii : Aspsy1_0025457		_	_	_	_	_	_	_
An08g01590	0.7	Ortholog(s) have mitochondrial membrane localization		_	_	_	_	_	_	_
An08g02110	0.7	Has domain(s) with predicted nucleic acid binding activity		_	_	_	_	_	_	_
An08g02200	0.7	Ortholog(s) have nucleosome-dependent ATPase activity	CHD1	_	_	_	_	_	_	_
An08g02230	0.7	Has domain(s) with predicted role in intra-Golgi vesicle-mediated transport and TRAPPII protein complex localization		_	Yes	_	_	_	_	_
An08g02560	0.7	Protein of unknown function		_	_	_	_	_	_	_
An08g02810	0.7	Ortholog(s) have DNA replication origin binding activity, role in mitotic DNA replication, mitotic DNA replication checkpoint and nuclear chromatin, nuclear origin of replication recognition complex localization		_	_	_	_	_	_	_
An08g03970	0.7	Protein of unknown function; expression induced by tunicamycin and DTT		_	_	_	_	_	_	_
An08g04000	0.7	Has domain(s) with predicted protein dimerization activity		_	_	_	_	_	_	_
An08g04960	0.7	Ortholog(s) have histone demethylase activity (H3-K36 specific) activity and role in histone demethylation, regulation of transcription by RNA polymerase II		_	_	_	_	_	_	_
An08g05160	0.7	Ortholog(s) have delta12-fatty acid dehydrogenase activity and role in asexual sporulation resulting in formation of a cellular spore, unsaturated fatty acid biosynthetic process		_	_	_	_	_	_	_
An08g06180	0.7	Has domain(s) with predicted UDP-N-acetylmuramate dehydrogenase activity, flavin adenine dinucleotide binding, oxidoreductase activity, oxidoreductase activity, acting on CH-OH group of donors activity		_	_	_	_	_	_	_
An08g07060	0.7	Ortholog(s) have ATP-dependent 5'-3' DNA helicase activity, damaged DNA binding activity	RAD3	_	_	_	_	_	_	_
An08g07160	0.7	Protein of unknown function		_	_	_	_	_	_	_
An08g07170	0.7	Protein of unknown function		_	_	_	_	_	_	_
An08g07210	0.7	Activator functionally associated with FlbB; predicted role in conidium formation	FLBE	_	_	_	_	_	_	_
An08g08590	0.7	Ortholog of A. nidulans FGSC A4 : AN5403, A. fumigatus Af293 : Afu6g13660, A. oryzae RIB40 : AO090103000319, Aspergillus wentii : Aspwe1_0033523 and Aspergillus sydowii : Aspsy1_0046503		_	_	_	_	_	_	_
An08g11140	0.7	Protein of unknown function		_	_	_	_	_	_	_
An08g11310	0.7	Protein of unknown function		_	_	_	_	_	_	_
An09g02410	0.7	Has domain(s) with predicted transferase activity, transferring acyl groups other than amino-acyl groups activity		_	_	_	_	_	_	_
An09g02800	0.7	Serine transacetylase/serine O-acetyltransferase	GPI13	_	_	_	_	_	_	_
An09g05610	0.7	Ortholog of Aspergillus niger ATCC 1015 : 43178-mRNA		_	_	_	_	_	_	_
An09g06500	0.7	Ortholog(s) have role in cellular response to drug, filamentous growth of a population of unicellular organisms		_	_	_	_	_	_	_
An10g00390	0.7	Ortholog(s) have cellobiose dehydrogenase (acceptor) activity		_	_	_	_	_	_	_
An11g00050	0.7	Putative nonribosomal peptide synthase (NRPS), encoded in a predicted secondary metabolite gene cluster		_	_	_	_	_	_	_
An11g00550	0.7	Ortholog(s) have chaperone binding, unfolded protein binding activity, role in chaperone-mediated protein complex assembly, protein import into mitochondrial intermembrane space, protein refolding and mitochondrial matrix localization	HSP10	_	_	Yes	_	_	_	_
An11g02430	0.7	Ortholog(s) have 2 iron, 2 sulfur cluster binding, electron transfer activity, oxidoreductase activity, acting on NAD(P)H, heme protein as acceptor activity and role in heme a biosynthetic process, respiratory electron transport chain	COX15	_	_	_	_	_	_	_
An11g02650	0.7	Putative ARF GTPase activating protein effector; expression enhanced by maltose	AGE2	_	Yes	Yes	_	_	_	_
An11g02670	0.7	Ortholog(s) have RSC-type complex localization	RSC9	_	_	_	_	_	_	_
An11g03050	0.7	Protein of unknown function		_	_	_	_	_	_	_
An11g03200	0.7	Inulase; predicted role in inulin degradation; 23 amino acid hydrophobic signal peptide; five potential sites for N-linked glycosylation		_	_	_	_	_	_	_
An11g04650	0.7	Has domain(s) with predicted RNA binding activity		_	_	_	_	_	_	_
An11g06490	0.7	Ortholog of A. niger CBS 513.88 : An18g01440, A. oryzae RIB40 : AO090005000944, Aspergillus versicolor : Aspve1_0145746 and Aspergillus zonatus : Aspzo1_0025410, Aspzo1_0140459		_	_	_	_	_	_	_
An11g09490	0.7	Ortholog of A. nidulans FGSC A4 : AN4795, A. fumigatus Af293 : Afu3g06850, A. oryzae RIB40 : AO090020000312, Aspergillus wentii : Aspwe1_0173582 and Aspergillus sydowii : Aspsy1_0146436		_	_	_	_	_	_	_
An11g10710	0.7	Has domain(s) with predicted hydrolase activity, acting on ester bonds activity and role in nucleobase-containing compound metabolic process		_	_	Yes	_	_	_	_
An11g11280	0.7	Dihydrolipoamide S-succinyl transferase	KGD2	Yes	_	_	_	_	_	_
An12g00060	0.7	Ortholog of A. nidulans FGSC A4 : AN9070, A. fumigatus Af293 : Afu7g02510, A. oryzae RIB40 : AO090038000629, Aspergillus wentii : Aspwe1_0173747 and Aspergillus sydowii : Aspsy1_0136164		_	_	_	_	_	_	_
An12g00130	0.7	Ortholog(s) have translation regulator activity, role in positive regulation of mitochondrial translation and extrinsic component of mitochondrial inner membrane, vacuolar membrane localization	MSS51	_	_	_	_	_	_	_
An12g01170	0.7	Ortholog(s) have role in spore germination	SGDD	_	_	_	_	_	_	_
An12g04380	0.7	Ortholog of A. oryzae RIB40 : AO090138000101, Aspergillus tubingensis : Asptu1_0042349, Aspergillus flavus NRRL 3357 : AFL2T_08779 and Aspergillus acidus : Aspfo1_0046563		_	_	_	_	_	_	_
An12g04750	0.7	Ortholog(s) have role in mitochondrion inheritance, negative regulation of proteolysis, protein folding, replicative cell aging and mitochondrial inner membrane, peroxisomal importomer complex, plasma membrane localization	PHB2	_	_	_	_	_	_	_
An12g05600	0.7	Ortholog of A. fumigatus Af293 : Afu8g01020, A. oryzae RIB40 : AO090138000107, Neosartorya fischeri NRRL 181 : NFIA_094460, Aspergillus wentii : Aspwe1_0037642 and Aspergillus niger ATCC 1015 : 42414-mRNA		_	_	_	_	_	_	_
An12g06550	0.7	Ortholog of A. nidulans FGSC A4 : AN10192, AN0507, A. fumigatus Af293 : Afu6g11450, Afu8g04540, A. niger CBS 513.88 : An16g08450, An01g11860 and A. oryzae RIB40 : AO090023000746		_	_	_	_	_	_	_
An12g07850	0.7	Fumarate hydratase	FUM1	Yes	_	_	_	_	_	_
An12g08030	0.7	Ortholog(s) have ATP-dependent RNA helicase activity, RNA binding activity	SUB2	_	_	Yes	_	_	_	_
An12g08800	0.7	Ortholog(s) have ATP-dependent 5'-3' DNA helicase activity, ATP-dependent 5'-3' DNA/RNA helicase activity, protein domain specific binding activity	SEN1	_	_	_	_	_	_	_
An13g00740	0.7	Ortholog(s) have methyltransferase activity, role in filamentous growth, glucosylceramide biosynthetic process, pathogenesis and plasma membrane localization		_	_	_	_	_	_	_
An13g00750	0.7	Ortholog of A. nidulans FGSC A4 : AN5687, A. fumigatus Af293 : Afu7g04200, A. oryzae RIB40 : AO090005001653, Aspergillus wentii : Aspwe1_0038498 and Aspergillus sydowii : Aspsy1_0030277		_	_	_	_	_	_	_
An13g02630	0.7	Protein of unknown function		_	_	_	_	_	_	_
An13g03840	0.7	Protein of unknown function		_	_	_	_	_	_	_
An14g02340	0.7	Ortholog of A. fumigatus Af293 : Afu5g10980, Neosartorya fischeri NRRL 181 : NFIA_076280, Aspergillus clavatus NRRL 1 : ACLA_014020 and Aspergillus niger ATCC 1015 : 41656-mRNA		_	_	_	_	_	_	_
An14g02510	0.7	Ortholog of Aspergillus brasiliensis : Aspbr1_0049989, Aspbr1_0055399, Aspergillus glaucus : Aspgl1_0065329, Aspergillus versicolor : Aspve1_0061331, Aspve1_0070127 and Aspergillus sydowii : Aspsy1_1173055		_	_	_	_	_	_	_
An14g03820	0.7	UDP-glucose 4-epimerase; Leloir pathway enzyme		_	_	_	_	_	_	_
An14g04290	0.7	Ortholog(s) have fibrinogen binding activity		_	_	_	_	_	_	_
An14g05620	0.7	Protein of unknown function		_	_	_	_	_	_	_
An14g06530	0.7	Ortholog(s) have structural constituent of nuclear pore activity and role in nuclear pore organization, regulation of G2/M transition of mitotic cell cycle, regulation of nucleocytoplasmic transport	NUP192	_	_	Yes	_	_	_	_
An14g06780	0.7	Ortholog(s) have spliceosomal complex localization		_	_	_	_	_	_	_
An14g07140	0.7	Ortholog of A. nidulans FGSC A4 : AN7534, A. fumigatus Af293 : Afu1g01380/och4, A. niger CBS 513.88 : An12g07020, Aspergillus versicolor : Aspve1_0085820 and Aspergillus clavatus NRRL 1 : ACLA_033030		_	_	_	_	_	_	_
An14g07320	0.7	Has domain(s) with predicted electron transfer activity, heme binding, iron ion binding, oxidoreductase activity, acting on paired donors, with incorporation or reduction of molecular oxygen activity and role in oxidation-reduction process		_	_	_	_	_	_	_
An15g00160	0.7	Has domain(s) with predicted role in RNA metabolic process		_	_	_	_	_	_	_
An15g00190	0.7	Ortholog(s) have mitochondrion targeting sequence binding, protein transmembrane transporter activity and role in conidium formation, hyphal growth, protein import into mitochondrial matrix, protein import into mitochondrial outer membrane	TOM40	_	_	_	_	_	_	_
An15g00420	0.7	Ortholog(s) have leucine-tRNA ligase activity, mRNA binding activity, role in Group I intron splicing, leucyl-tRNA aminoacylation, mitochondrial translation and mitochondrion localization	NAM2	_	_	_	_	_	_	_
An15g00740	0.7	Ortholog of A. nidulans FGSC A4 : AN6562, A. fumigatus Af293 : Afu6g04580, A. oryzae RIB40 : AO090701000088, Aspergillus wentii : Aspwe1_0036108 and Aspergillus sydowii : Aspsy1_0051771		_	_	_	_	_	_	_
An15g01240	0.7	Ortholog(s) have nuclear export signal receptor activity, role in protein export from nucleus and nuclear envelope, nuclear periphery localization	CSE1	_	_	Yes	_	_	_	_
An15g01520	0.7	Ortholog of A. nidulans FGSC A4 : AN6615, A. fumigatus Af293 : Afu6g03960, A. oryzae RIB40 : AO090701000149, Aspergillus wentii : Aspwe1_0048642 and Aspergillus sydowii : Aspsy1_0214118		_	Yes	Yes	_	_	_	_
An15g02330	0.7	Protein of unknown function		_	_	_	_	_	_	_
An15g04900	0.7	Putative endo-glucanase; secreted protein		_	_	_	_	_	_	_
An15g05280	0.7	Ortholog of A. niger CBS 513.88 : An09g05350, An08g08140, An04g02780, A. oryzae RIB40 : AO090010000573, Aspergillus wentii : Aspwe1_0101835, Aspwe1_0158805 and Aspergillus versicolor : Aspve1_0158368		_	_	_	_	_	_	_
An15g06390	0.7	Has domain(s) with predicted RNA binding activity, role in RNA processing and intracellular localization		_	_	_	_	_	_	_
An15g06550	0.7	Has domain(s) with predicted DNA binding, DNA-directed 5'-3' RNA polymerase activity, role in transcription by RNA polymerase III and DNA-directed RNA polymerase III complex localization		_	_	_	_	_	_	_
An16g00950	0.7	Protein of unknown function		_	_	_	_	_	_	_
An16g02660	0.7	Ortholog(s) have nucleus localization		_	_	_	_	_	_	_
An16g02960	0.7	Has domain(s) with predicted oxidoreductase activity, acting on a sulfur group of donors, oxygen as acceptor, prenylcysteine oxidase activity and role in oxidation-reduction process, prenylcysteine catabolic process		_	_	_	_	_	_	_
An16g03260	0.7	Protein of unknown function		_	_	_	_	_	_	_
An16g03950	0.7	Ortholog(s) have extracellular region localization		_	_	_	_	_	_	_
An16g05090	0.7	Putative mitochondrial heat shock protein; induced by growth on starch and lactate	SSC1	_	_	_	_	_	_	_
An17g00160	0.7	Protein of unknown function		_	_	_	_	_	_	_
An17g00380	0.7	Protein of unknown function		_	_	_	_	_	_	_
An17g01090	0.7	Ortholog of A. nidulans FGSC A4 : AN2258, A. fumigatus Af293 : Afu5g06560, A. oryzae RIB40 : AO090701000189, Aspergillus wentii : Aspwe1_0102064 and Aspergillus sydowii : Aspsy1_0084888		_	_	_	_	_	_	_
An17g01510	0.7	Protein of unknown function		_	_	_	_	_	_	_
An17g01950	0.7			_	_	_	_	_	_	_
An18g01540	0.7	Ortholog(s) have role in chanoclavine-I biosynthetic process, emericellamide A biosynthetic process		_	_	_	_	_	_	_
An18g01680	0.7	Has domain(s) with predicted flavin adenine dinucleotide binding, oxidoreductase activity and role in oxidation-reduction process		_	_	_	_	_	_	_
An18g02490	0.7	Putative guanine nucleotide exchange factor; expression enhanced by maltose	GEA2	_	Yes	_	_	_	_	_
An18g02970	0.7	Porphobilinogen deaminase (hydroxymethylbilane synthase, Uro I synthase)	HEM3	_	_	_	_	_	_	_
An18g03610	0.7	Ortholog of A. nidulans FGSC A4 : AN4112, A. fumigatus Af293 : Afu1g05840, A. oryzae RIB40 : AO090009000350, Aspergillus wentii : Aspwe1_0038192 and Aspergillus sydowii : Aspsy1_0089097		_	_	_	_	_	_	_
An18g05470	0.7	Has domain(s) with predicted 3-beta-hydroxy-delta5-steroid dehydrogenase activity and role in oxidation-reduction process, steroid biosynthetic process		_	_	_	_	_	_	_
An18g06050	0.7	Ortholog(s) have ATP binding, magnesium ion binding, protein serine/threonine kinase activity, protein tyrosine kinase activity	YCK2	_	_	_	_	_	_	_
An18g06060	0.7	Protein of unknown function		_	_	_	_	_	_	_
An18g06300	0.7	Protein of unknown function		_	_	_	_	_	_	_
An18g06760	0.7	Putative isocitrate dehydrogenase (NAD+)	IDH2	Yes	_	_	_	_	_	_
An19g00250	0.7	Protein of unknown function		_	_	_	_	_	_	_
